# Supplementary material for: MIFE and MIFD: Minimum information for fermentation experiments and devices
Source: Gigascience. 2026 Apr 9;15:giag038. doi: 10.1093/gigascience/giag038 (PMC13184968; doi:10.1093/gigascience/giag038)
Supplement: giag038_Supplemental_Files [file giag038_supplemental_files.zip › Supplementary File 1.xlsx]

## Sheet: metadata_levels
metadata level	description	object	extends
investigation	A high level description of the overall area of research. This may be the overall aims of the project, as stated on your grant. If your project has several subprojects that do not share any data, you should define an investigation for each.	Investigation	http://jermontology.org/ontology/JERMOntology#Investigation
study	A particular biological hypothesis, which you are planning to test in various ways, using various techniques, which could be experimental.	Study	http://jermontology.org/ontology/JERMOntology#Study
observationUnit	A single bioreactor/microwell/flask cultivation fermentation run.	ObservationUnit	https://www.w3.org/TR/vocab-ssn/#SOSAPlatform
sample	Entity (material from a fermentation run) that is converted into a new item (material or data) via a process (physical or computational).	Sample	http://jermontology.org/ontology/JERMOntology#Sample
assay	Specific individual experiments or measurements applied on samples. (An assay is a combination of a process (experiment) and a protocol., http://jermontology.org/ontology/JERMOntology#Assay)	Assay	http://jermontology.org/ontology/JERMOntology#Assay

## Sheet: investigation
metadata level	term	value syntax	definition	example	strictness	predicate	object	multivalued
investigation	id	{id}	unique investigation identifier	WUR_PRO_000-000-001_INV_000-000-001	mandatory	https://schema.org/identifier	Literal:String	FALSE
investigation	study id	{id}	unique identifier of the related study (multiple studies can be part of the same investigation)	WUR_PRO_000-000-001_INV_000-000-001	mandatory	http://jermontology.org/ontology/JERMOntology#hasPart	Investigation	TRUE
investigation	title	{text}	title of the investigation	Analysis of promoter strength in PET28A under different inducers	mandatory	https://schema.org/title	Literal:String	FALSE
investigation	description	{text}	description of the investigation	Within this investigation we will analyse the promoter strength in PET28A under a set of inducers	mandatory	https://schema.org/description	Literal:String	FALSE
investigation	start date	{date}	date that the investigation was initiated	2023-01-01	optional	https://schema.org/startDate	Literal:date	FALSE
investigation	end date	{date}	date that the investigation ended	2024-06-25	optional	https://schema.org/endDate	Literal:date	FALSE
investigation	references	{text}	useful articles used as basis/starting point for the present study	Alonso Villela et al. Effect of Temperature on the Production of a Recombinant Antivenom in Fed-Batch Mode. https://doi.org/10.1007/s00253-021-11093-5	optional	https://schema.org/citation	Literal:String	TRUE

## Sheet: study
metadata level	term	value syntax	definition	example	strictness	predicate	object	multivalued
study	id	{id}	unique study identifier	WUR_PRO_000-000-001_INV_000-000-001_STU_000-000-001	mandatory	http://schema.org/identifier	Literal:String	FALSE
study	observation unit id	{id}	unique identifier of the related study (multiple observationUnits can be part of the same study)	FR46_Well_A4||FR28_Bioreactor_slot_7	mandatory	http://jermontology.org/ontology/JERMOntology#hasPart	ObservationUnit	TRUE
study	title	{text}	title of the study	Comparison of PBAD under different concentrations of Arabinose	mandatory	https://schema.org/title	Literal:String	FALSE
study	description	{text}	description of the study	Within this study we are analysing the different concentrations of the Arabinose whilst investigating the promoter strength in PET28A under a set of inducers as depicted in ...	mandatory	https://schema.org/description	Literal:String	FALSE
study	start date	{date}	date that the study was initiated	2023-01-01	optional	https://schema.org/startDate	Literal:date	FALSE
study	end date	{date}	date that the study ended	2023-06-01	optional	https://schema.org/endDate	Literal:date	FALSE
study	target metabolite	{text}	specific metabolite that is the focus of the study	Arabinose	optional	hasTargetMetabolite	http://purl.obolibrary.org/obo/CHEBI_25212	TRUE

## Sheet: observationUnit
metadata level	term	value syntax	preferred unit	definition	example	already in SEEK	strictness	predicate	object	multivalued
observationUnit	observation unit identifier	{id}		unique observation unit identifier	REAC_1_001	no	mandatory	http://schema.org/identifier	Literal:String	FALSE
observationUnit	vessel id	{id}		unique identifier of the vessel that was used to perform the run (refers to MIM for equipment)	REAC_1_V3	no	mandatory	performedIn	Vessel	FALSE
observationUnit	title	{text}		title of the cultivation/fermentation (bioreactor, well)	12h Bioreactor run of PBAD in PET28A under 0.05% Arabinose	no	mandatory	https://schema.org/title	Literal:String	FALSE
observationUnit	description	{text}		description of the purpose of the fermentation run	A 12h Bioreactor run using PBAD in PET28A with a concentration of 0.05% Arabinose	no	mandatory	https://schema.org/description	Literal:String	FALSE
observationUnit	start date	{date}		date that the fermentation run was initiated	2023-01-12	no	recommended	https://schema.org/startDate	Literal:date	FALSE
observationUnit	end date	{date}		date that the fermentation run ended	2023-01-13	no	recommended	https://schema.org/endDate	Literal:date	FALSE
observationUnit	internal id	{id}		A laboratory specific internal ID from the labotatory that performed the analysis for example the bioreactor name or the biolector plate ID and corresponding well	A04	no	optional	http://schema.org/identifier	Literal:String	FALSE
observationUnit	protocol	{URL}		URL of a document that described the "protocol" of the fermentation run	https://ibisbahub.eu/sops/21	yes	recommended	https://schema.org/procedure	https://www.w3.org/TR/vocab-ssn/#SOSAProcedure	FALSE
observationUnit	sample id	{id}		unique identifier (does not need to be human readable) of the related sample (multiple samples can be taken from the same observationUnits)	245978vn475nv34575m597hcvn7vfnv57gvn57	mandatory	optional	http://jermontology.org/ontology/JERMOntology#hasPart	Sample	TRUE
observationUnit	culture collection ID	(DSM|ATCC|CBS) \+?(?:[1-9]\d*|0(?!(?:\.0+)?$))?(?:\.\d+)?+		culture collection numbers of the strain	DSM 1234||ATCC 2345||CBS 9876	no	optional	hasCultureCollectionID	Literal:String	TRUE
observationUnit	designations	{text}		designations of the strains	R7||J.Smith.11||Dec-2023-42||#556	no	optional	https://schema.org/alternateName	http://jermontology.org/ontology/JERMOntology#Strain	FALSE
observationUnit	source	{text}		where does the strain come from	Institut Pasteur||WI-KNAW||John Doe	no	optional	https://schema.org/sourceOrganization	http://xmlns.com/foaf/spec/#term_Organization	FALSE
observationUnit	organism	{text}		type of organism	Bacteria||Archeae||Yeast||Fungi||Algae	yes	optional	hasOrganism	https://purl.org/emi#Organism	FALSE
observationUnit	species	{text}		name of the species	E.coli	no	optional	hasSpecies	http://edamontology.org/data_1045	FALSE
observationUnit	taxonomy ID	{NCBI taxid}		NCBI taxonomy ID of the strain	7556	no	optional	http://schema.org/identifier	https://w3id.org/mixs/0001320/	FALSE
observationUnit	local ID	{id}		ID used by the laboratory that uses/developed the strain	IMB_500	no	optional	http://schema.org/identifier	http://edamontology.org/data_1046	FALSE
observationUnit	bacdive ID	{positive number}		ID used by the bacdive database	bds_1	no	optional	http://schema.org/identifier	Literal:String	FALSE
observationUnit	sequence accession number	{id}		accession number of the sequence in public sequence databases	AB595134	no	optional	hasSequenceAccessionNumber	https://agroportal.lirmm.fr/ontologies/EDAM/data_2091	FALSE
observationUnit	biosafety level	(1|2|3|4|unknown)		The levels of containment range from the lowest biosafety level 1 to the highest at level 4	2	no	optional	hasBiosafetyLevel	http://edamontology.org/data_3719	FALSE
observationUnit	pathogenicity	(human|animal|plant|none|unknown)		pathogenic to a specific group (e.g. human, animal, plant)	human	no	optional	hasStrainPathogenicity	https://w3id.org/mixs/0000027/	FALSE
observationUnit	GMO	{boolean}		is the strain genetically modified?	yes/no	no	optional	isGMO	http://purl.jp/bio/4/id/200906025228738645	FALSE
observationUnit	modifications	{text}		what was genetically modified?	free text	no	optional	hasStrainGeneticModifications	https://w3id.org/mixs/0000859/	FALSE
observationUnit	resistance	{text}		what substance is the strain resistant to?	ampicillin||kanamycin||streptomycin	no	optional	https://w3id.org/biolink/vocab/associated_with_resistance_to	https://w3id.org/mixs/0000034/	TRUE
observationUnit	resistance MIC	{number}	mg/L	concentration for the resistance (MIC)	4 mg/L	no	optional	mic	http://purl.obolibrary.org/obo/IAO_0000109	FALSE
observationUnit	oxygen dependence	{text}		oxygen dependent metabolism of the strain	aerobic/anaerobic	no	optional	relationshipToOxygen	https://w3id.org/mixs/0000015/	FALSE
observationUnit	morphology	(rod-shaped|coccus-shaped|ring-shaped|ovoid-shaped|spiral-shaped|filament-shaped|helical-shaped|vibrio-shaped|surrounded by sheath-like structure|sphere-shaped|curved-shaped|pleomorphic-shaped|oval-shaped|crescent-shaped|disc-shaped|flask-shaped|square-shaped|star-shaped|spore-shaped|spindel-shaped|bean-shaped|dumbbell-shaped|ellipsoidal|bent-rod shaped|cylindrical-shaped|other)		morphology of the strain	rod-shaped	no	optional	hasStrainMorphology	http://purl.obolibrary.org/obo/PATO_0010006	FALSE
observationUnit	sporulation	{boolean}		does the strain exhibits endospore formation?	yes/no	no	optional	hasStrainSporulation	Literal:Boolean	FALSE
observationUnit	feed type	liquid|solid|gas		The type of feed used during the fermentation process, such as liquid, solid, or gas.	liquid||solid||gas	no	optional	hasFeedType	Literal:String	FALSE
observationUnit	feed weight	{positive number}	mg|g	The total weight of feed material added during the fermentation process.	100 g		optional	hasFeedMass	http://www.ontology-of-units-of-measure.org/resource/om-2/Mass	FALSE
observationUnit	compound name	{text}		Chemical compounds used in the fermentation process as feed.	glucose	no	optional	http://purl.obolibrary.org/obo/OBI_0000293	http://edamontology.org/data_0990	FALSE
observationUnit	concentration	{positive number}	g/L	The amount of a compound present per unit volume or mass (expressed in mg/L or %)	2 g/L	no	optional	hasConcentration	http://edamontology.org/data_2140	FALSE
observationUnit	feed flow rate	{positive number}		The rate at which feed is added to the fermentation vessel, (mL/min or L/h).	0.5 L/h||40 mL/min||exponential, mu=0.1h-1, starting from 1 mL/min	no	optional	feedRate	http://opendata.inrae.fr/PO2/Ontology/TransformON/c_viGj8c	FALSE
observationUnit	control scheme	{text}		The system or methodology used to monitor, regulate, and optimize the various operational parameters of the bioreactor	pH control||temperature control||user control	no	optional	usedProcedure	http://www.w3.org/ns/sosa/Procedure	FALSE
observationUnit	input localisation	{text}		The physical location or point where inputs like feed or gas are introduced into the system.	top feed||bottom feed	no	optional	inputLocation	literal:String	FALSE
observationUnit	phase	lag phase|log phase|stationary phase		A distinct stage in the fermentation process, such as lag phase, log phase, or stationary phase.	lag phase||log phase||stationary phase	no	optional	hasGrowthPhase	http://purl.obolibrary.org/obo/MCO_0000342	FALSE
observationUnit	phase purpose	{text}		The intended outcome or goal of a specific phase in the process, e.g., growth or product synthesis.	growth||antibody synthesis	no	optional	hasPhasePurpose	Literal:string	FALSE
observationUnit	phase start time	{timestamp}		The time when a specific phase begins during the fermentation process.	2024-01-05 09:55:00		optional	https://schema.org/startDate	Literal:date	FALSE
observationUnit	phase end time	{timestamp}		The time when a specific phase ends during the fermentation process.	2024-01-05 13:55:00		optional	https://schema.org/endDate	Literal:date	FALSE
observationUnit	phase duration	{positive number}	minutes	The total time duration of a specific phase in minutes during the fermentation process.	240 minutes	no	optional	hasPhaseDuration	xsd:duration	FALSE
observationUnit	temperature	{number}	degrees celsius	The inital set temperature	25 degrees celsius	no	optional	hasInitialSetTemperature	http://www.ontology-of-units-of-measure.org/resource/om-2/Temperature	FALSE
observationUnit	pH	{positive number}		The initial set pH value	7.1	no	optional	https://w3id.org/mixs/0001001	http://purl.obolibrary.org/obo/UO_0000196	FALSE
observationUnit	pO2	{positive number}	%	partial O2 pressure	0.2	no	optional	hasPartialO2Pressure	http://purl.allotrope.org/ontologies/result#AFR_0002924	FALSE
observationUnit	pCO2	{positive number}	%	partial CO2 pressure	0.05		optional	hasPartialCO2Pressure	http://purl.allotrope.org/ontologies/result#AFR_0002923	FALSE
observationUnit	pRedox	{positive number}	mV	Oxidation-reduction potential (ORP) in the vessel	250 mV		optional	hasOxidationReductionPotential	https://agroportal.lirmm.fr/ontologies/TRANSFORMON/c_OJUu0v	FALSE
observationUnit	volume	{integer}	mL|L	Liquid volume in the vessel	800 mL		optional	hasVolume	http://www.ontology-of-units-of-measure.org/resource/om-2/Volume	FALSE
observationUnit	pressure	{number}	bar	The set pressure level maintained during the fermentation process	1.5 bar		optional	https://w3id.org/mixs/0000412	http://www.ontology-of-units-of-measure.org/resource/om-2/Pressure	FALSE
observationUnit	weight	{number}	mg|g|kg	The total weight of the vessel contents, including medium and biomass.	12 kg		optional	netWeight	http://www.ontology-of-units-of-measure.org/resource/om-2/Mass	FALSE
observationUnit	substrate flow rate	{number}	g/L/h	The rate at which the substrate is added to the fermentation vessel	0.1 g/L/h		optional	hasSubstrateFlowRate	http://opendata.inrae.fr/PO2/Ontology/TransformON/c_67aBBX	FALSE
observationUnit	acid type	{text}		The type of acid used for pH adjustment in the fermentation process.	HCl||H2SO4||acetic acid		optional	hasAcidType	http://purl.obolibrary.org/obo/CHEBI_23367	FALSE
observationUnit	base type	{text}		The type of base used for pH adjustment in the fermentation process.	NaOH||Sodium Carbonate||Tris||NH3		optional	hasBaseType	http://purl.obolibrary.org/obo/CHEBI_23367	FALSE
observationUnit	antifoam type	{text}		The type of antifoam agent used to control foam formation in the vessel.	Antifoam A||Antifoam B||Tegostar		optional	hasAntifoamType	http://purl.obolibrary.org/obo/CHEBI_23367	FALSE
observationUnit	acid weight	{positive number}	mg|g	The total weight of acid added during the fermentation process.	10 g		optional	netAcidWeight	http://www.ontology-of-units-of-measure.org/resource/om-2/Mass	FALSE
observationUnit	base weight	{positive number}	mg|g	The total weight of base added during the fermentation process.	10 g		optional	netBaseWeight	http://www.ontology-of-units-of-measure.org/resource/om-2/Mass	FALSE
observationUnit	antifoam weight	{positive number}	mg|g	The total weight of antifoam added during the fermentation process.	2 g		optional	netAntifoamWeight	http://www.ontology-of-units-of-measure.org/resource/om-2/Mass	FALSE
observationUnit	harvest weight	{positive number}	mg|g	The total weight of material collected at the end of the fermentation process.	10 g		optional	netMaterialWeight	http://www.ontology-of-units-of-measure.org/resource/om-2/Mass	FALSE
observationUnit	acid flow rate	{number}	mL/min	The rate at which acid is added to the system for pH control (mL/min)	1.5 mL/min		optional	acidAdditionRate	http://opendata.inrae.fr/PO2/Ontology/TransformON/c_t6JQza	FALSE
observationUnit	base flow rate	{number}	mL/min	The rate at which base is added to the system for pH control (mL/min)	1.5 mL/min		optional	baseAdditionRate	http://opendata.inrae.fr/PO2/Ontology/TransformON/c_t6JQza	FALSE
observationUnit	aeration rate	{number}	vvm|L/min	The rate at which the oxygen-containing gas is supplied to the vessel	2 vvm (volume of gas per volume of liquid per minute)||20 L/min		optional	oxygenAdditionRate	http://opendata.inrae.fr/PO2/Ontology/TransformON/c_t6JQza	FALSE
observationUnit	water flow rate	{number}	mL/min	The rate at which water is added to the system, (L/h or mL/min).	13 mL/min		optional	waterAdditionRate	http://opendata.inrae.fr/PO2/Ontology/TransformON/c_t6JQza	FALSE
observationUnit	harvest flow rate	{number}	mL/min	The rate at which the biomass or product is collected from the vessel	100 mL/min		optional	productCollectionRate	http://opendata.inrae.fr/PO2/Ontology/TransformON/c_t6JQza	FALSE
observationUnit	agitation rate	{number}	rpm	The speed of agitation or stirring in the vessel (rpm).	300 rpm	no	optional	hasAgitationRate	http://purl.allotrope.org/ontologies/result#AFR_0002101	FALSE
observationUnit	gas flow rate	{number}	L/min	The rate of gas introduced into the vessel (mL/min or L/min).	20 L/min	no	optional	hasGasFlowRate	http://opendata.inrae.fr/PO2/Ontology/TransformON/c_t6JQza	FALSE
observationUnit	gas input composition	{text}		The initial composition of gases supplied to the vessel (e.g., oxygen, nitrogen, or carbon dioxide)	40% O2, 59% N2, 1% CO2	no	optional	hasGasInputComposition	Literal:string	TRUE
observationUnit	relative pressure	{number}	kPa|bar|Pa	The pressure relative to atmospheric pressure maintained in the vessel.	2 kPa	no	optional	hasGaugePressure	http://purl.obolibrary.org/obo/PATO_0001025	FALSE
observationUnit	fedbatch type	{text}		The type of fed-batch fermentation (e.g., constant, linear, or exponential feeding).	constant feeding||linear feeding||exponential feeding	no	optional	hasFedBatchType	Literal:string	FALSE
observationUnit	fedbatch rate	{number}	g/L/h	The rate at which feed is supplied during fed-batch fermentation.	0.8 g/L/h	no	optional	hasFedBatchRate	Literal:integer	FALSE
observationUnit	fedbatch trigger	{text}		The conditions that trigger feed addition in fed-batch processes, such as substrate depletion.	glucose depletion||pH values	no	optional	hasFedBatchTrigger	Literal:string	FALSE
observationUnit	induction type	{text}		The method used to induce gene expression or metabolic activity, e.g., chemical or thermal.	chemical||thermal	no	optional	hasInductionType	Literal:string	FALSE
observationUnit	induction trigger	{text}		The specific condition or signal that initiates induction, such as temperature or nutrient level.	lactose||IPTG||temperature shift from 30°C to 42°C||glucose depletion	no	optional	hasInductionTrigger	Literal:string	FALSE
observationUnit	induction trigger duration	{positive number}	minutes	The time period for which induction conditions are maintained.	240 minutes||12 minutes	no	optional	hasInductionTriggerDuration	xsd:duration	FALSE
observationUnit	induction rate	{positive number}	mL/min	The speed or extent of the induction (per volume of culture or per time unit).	0.1 mL/min	no	optional	hasInducerAdditionRate	http://purl.allotrope.org/ontologies/result#AFR_0001881	FALSE
observationUnit	cultivation type	(batch|fed-batch|continuous)		The type of cultivation process used, e.g., batch, fed-batch, or continuous.	batch||fed-batch||continuous	no	optional	hasCultivationType	http://purl.jp/bio/4/id/200906012880406200	FALSE
observationUnit	inoculum type	{text}		The type of inoculum used, such as a single strain or a mixed culture.	single strain||mixed culture	no	optional	hasInoculumType	Literal:string	FALSE
observationUnit	preculture medium	{text}		The medium used to grow the preculture before inoculation.	LB||TB||MOPS||20 g/L tryptone, 5 g/L yeast extract, 2.4 g/L MgSO4, 0.5 g/L NaCl, 0.186 g/L KCl	no	optional	hasPrecultureMedium	http://purl.obolibrary.org/obo/OBI_0000079	FALSE
observationUnit	inoculum composition	{text}		The composition of the inoculum, including strains and concentrations/proportions of the composition when more than one strain is involved.	Escherichia coli BL21(DE3)||Saccharomyces cerevisiae S288C, 2 mL/L - Escherichia coli BL21(DE3) 1 mL/L	no	optional	hasInoculumComposition	http://ncicb.nci.nih.gov/xml/owl/EVS/Thesaurus.owl#C53414	FALSE
observationUnit	harvesting conditions	{text}		The specific conditions under which the inoculum is harvested, such as temperature or pH.	10°C||pH 7.0	no	optional	hasHarvestingConditions	Literal:string	FALSE
observationUnit	concentration method	{text}		The method used to concentrate the inoculum, e.g., filtration or centrifugation.	filtration||centrifugation	no	optional	hasConcentrationMethod	http://opendata.inrae.fr/PO2/Ontology/TransformON/c_GJwaKg	FALSE
observationUnit	purification method	{text}		The method used to purify the product, e.g., chromatography or precipitation.	chromatography||precipitation	no	optional	hasPurificationMethod	http://opendata.inrae.fr/PO2/Ontology/TransformON/c_ni1FKu	FALSE
observationUnit	preculture description	{text}		A detailed description of the preculture, including growth conditions.	16 h at 35°C in LB Broth	no	optional	https://schema.org/description	https://schema.org/description	FALSE
observationUnit	inoculum duration	{positive number}	minutes	The time for which the inoculum is cultured before use. (note, maybe use OD?)	960 minutes	no	optional	hasInoculumDuration	xsd:duration	FALSE
observationUnit	temperature of inoculum	{number}	degrees celsius	The temperature at which the inoculum is maintained.	37 degrees celsius	no	optional	HasInoculumTemperature	http://www.ontology-of-units-of-measure.org/resource/om-2/Temperature	FALSE
observationUnit	amount of inoculum	{text}		The volume, OD or mass of inoculum added to the fermentation vessel.	5% vol:vol||200 mL||10 g||1 mL at OD600nm 0.8	no	optional	hasInoculumAmount	http://www.opensilex.org/vocabulary/oeso#Factor	FALSE
observationUnit	initial working volume	{number}	L	The starting volume of liquid in the fermentation vessel.	4 L	no	optional	hasInitialWorkingVolume	http://www.ontology-of-units-of-measure.org/resource/om-2/Volume	FALSE
observationUnit	dilution rate	{number}	h-1	The inital rate at which fresh medium is added and spent medium is removed in continuous cultures.	0.05 h-1	no	optional	hasDilutionRate	http://jermontology.org/ontology/JERMOntology#Dilution_rate	FALSE
observationUnit	inoculation source	{text}		The origin of the inoculum, such as a strain collection or preculture flask.	preculture flask||seed train||ATCC||DSMZ	no	optional	hasInnoculationSource	http://opendata.inrae.fr/PO2/Ontology/TransformON/c_ATJSJxF2	FALSE
observationUnit	target metabolite	{text}		The specific compound or metabolite that is the desired outcome of the fermentation process.	recombinant insulin||streptokinase||EPO||nanobody	no	optional	hasTargetMetabolite	http://purl.obolibrary.org/obo/CHEBI_25212	FALSE
observationUnit	replicate id	{text}		A unique identifier for experimental replicates in the fermentation study.	R1||R2||R3	no	optional	hasReplicateIdentifier	http://purl.obolibrary.org/obo/NCIT_C25364	FALSE
observationUnit	replicate type	{text}		The type of replicate, e.g., biological or technical.	biological||technical	no	optional	replicateType	http://www.ebi.ac.uk/efo/EFO_0000683	FALSE

## Sheet: sample
metadata level	term	value syntax	preferred unit	definition	example	strictness	predicate	object	multivalued
sample	sample identifier	{id}		unique sample identifier	245978vn475nv34575m597hcvn7vfnv57gvn57	mandatory	http://schema.org/identifier	Literal:String	FALSE
assay	assay identifier	{id}		unique identifier of the related assay (multiple assays can be performed on the same sample)	ASSAY_1	mandatory	http://jermontology.org/ontology/JERMOntology#hasPart	Assay	TRUE
sample	sample name	{text}		name of the sample	A04_4h	mandatory	https://schema.org/name	https://www.w3.org/TR/rdf-schema/#ch_label	FALSE
sample	sample description	{text}		description of the sample	Sample of Biolector well A04 (4h)	mandatory	https://schema.org/description	https://www.w3.org/TR/rdf-schema/#ch_comment	FALSE
sample	sampling time point	{timestamp}		date that the sample was collected	11:45 on day 1	mandatory	http://www.w3.org/ns/sosa/resultTime	http://www.w3.org/2006/time#Instant	FALSE
sample	volume	{positive number}	mL|L	volume of the sample	1 mL	mandatory	hasSampleVolume	http://www.ontology-of-units-of-measure.org/resource/om-2/Volume	FALSE
sample	recipe URL	{URL}		standard operating procedure (or protocol) for sampling	https://ibisbahub.eu/sops/21	recommended	http://www.w3.org/ns/sosa/usedProcedure	http://jermontology.org/ontology/JERMOntology#Protocol	FALSE
sample	phase	{text}		nature of the biotechnology process phase	batch||fed-batch||induction + fed-batch	optional	hasPhase	http://purl.obolibrary.org/obo/PATO_0000083	FALSE
sample	phase purpose	{text}		purpose of the phase with respect to the biotechnology process	antibody production	optional	hasPhasePurpose	Literal:string	FALSE
sample	phase duration	{positive number}	centuries|days|decades|hours|minutes|months|seconds|weeks|years	duration of the considered phase in hours or days	12 hours	optional	hasPhaseDuration	xsd:duration	FALSE
sample	replicate	{text}		A role played by a a biological sample in the context of an experiment where the intent is that biological or technical variation is measured.	Rep1	optional	http://www.bioassayontology.org/bao#BAO_0002845	http://www.ebi.ac.uk/efo/EFO_0000683	FALSE
sample	sample material	{text}		Sample material from which data deposited was generated	tissue fragment||If unknown please select "not provided"	optional	http://rs.tdwg.org/dwc/terms/MaterialSample	http://www.ebi.ac.uk/efo/EFO_0009654	FALSE
sample	sample material processing	{text}		Any processing applied to the sample during or after retrieving the sample from environment. This field accepts OBI, for a browser of OBI (v 2013-10-25) terms please see http://purl.bioontology.org/ontology/OBI	fast freezing	optional	hasSampleMaterialPorcessing	http://purl.obolibrary.org/obo/ENVO_03000043	TRUE
sample	sample collection device	{text}		The device used for collecting the sample	syringe	optional	hasSampleCollectionDevice	http://purl.obolibrary.org/obo/OBI_0000968	FALSE
sample	sample collection method	{text}		The method employed for collecting the sample	manual||top side of the bioreactor	optional	hasSampleCollectionMethod	http://www.ebi.ac.uk/efo/EFO_0005518	FALSE
sample	sample storage buffer	{text}		buffer used for sample storage	RNAlater	optional	http://purl.obolibrary.org/obo/CHEBI_35225	http://purl.obolibrary.org/obo/GENEPIO_0100448	FALSE
sample	sample storage conditions	{text}		Additional information about the conditions at which sample was stored	stored in fridge	optional	http://purl.obolibrary.org/obo/OBI_0302893	http://aims.fao.org/aos/agrovoc/c_4a5a65aa	FALSE
sample	sample storage container	{text}		Container that sample was stored in e.g. tube type	cryotube	optional	http://purl.obolibrary.org/obo/OBI_0302893	http://purl.obolibrary.org/obo/OBI_0000967	FALSE
sample	sample storage duration	{positive number}	centuries|days|decades|hours|minutes|months|seconds|weeks|years	duration for which sample was stored	2 days	optional	https://w3id.org/mixs/0000116	http://purl.obolibrary.org/obo/PRIDE_0000707	FALSE
sample	sample storage location	{text}		location at which sample was stored, usually name of a specific freezer/room	room 022	optional	https://w3id.org/mixs/0000755	http://purl.obolibrary.org/obo/PRIDE_0000709	FALSE
sample	sample storage temperature	{number}	degrees celsius	temperature at which sample was stored	-80 degrees celsius	optional	https://w3id.org/mixs/0000110	http://purl.obolibrary.org/obo/PRIDE_0000705	FALSE
sample	sample treatment	{text}		Treatment applied to the sample	centrifugation, filtration and freezing of the supernatant	optional	hasSampleTreatment	http://www.w3.org/ns/sosa/Actuation	FALSE
sample	sample wet mass	{positive number}	g|kg|mg	measurement of wet mass at the time of sample collection	0.23g	optional	http://purl.obolibrary.org/obo/chebi/mass	http://purl.allotrope.org/ontologies/result#AFR_0001931	FALSE
sample	sample dry mass	{positive number}	g|kg|mg	measurement of dry mass at the time of sample collection	0.05g	optional	http://purl.obolibrary.org/obo/chebi/mass	http://purl.allotrope.org/ontologies/result#AFR_0001932	FALSE

## Sheet: assay
metadata level	term	value syntax	definition	example	strictness	predicate	object	multivalued
assay	assay identifier	{id}	unique assay identifier	ASSAY_1	mandatory	https://schema.org/identifier	Literal:String	FALSE
assay	title	{text}	title of the assay	Optical Density Measurement	mandatory	https://schema.org/title	Literal:String	FALSE
assay	description	{text}	description of the assay	OD measurement (600nm) is taken at 14:00 pm via UV Spectrophotometer	mandatory	https://schema.org/description	Literal:String	FALSE
assay	start date	{date}	date that the assay was initiated	2023-01-01	optional	https://schema.org/startDate	Literal:date	FALSE
assay	end date	{date}	date that the assay ended	2024-06-25	optional	https://schema.org/endDate	Literal:date	FALSE
assay	assay type	{text}	type of the assay	OD measurement||physico-chemical measurement	optional	https://schema.org/additionalType	http://jermontology.org/ontology/JERMOntology#Assay_type	FALSE
assay	technology type	{text}	technology used to perform the assay	UV Spectrophotometer	optional	hasTechnologyType	http://jermontology.org/ontology/JERMOntology#Technology_type	TRUE
assay	protocol URL	{URL}	standard operating procedure (or protocol)	https://ibisbahub.eu/sops/21	recommended	http://www.w3.org/ns/sosa/usedProcedure	http://jermontology.org/ontology/JERMOntology#Protocol	FALSE
