# Supplementary material for: MIFE and MIFD: Minimum information for fermentation experiments and devices
Source: Gigascience. 2026 Apr 9;15:giag038. doi: 10.1093/gigascience/giag038 (PMC13184968; doi:10.1093/gigascience/giag038)
Supplement: giag038_Supplemental_Files [file giag038_supplemental_files.zip › Supplementary File 2.xlsx]

## Sheet: metadata_levels
metadata level	description	object	extends	definition of ontology term
device	The top layer of the cultivation equipment abstraction. Devices can host single or have slots that can host multiple fermentation vessels.	Device	https://www.w3.org/TR/vocab-ssn/#SOSAPlatform	A Platform is an entity that hosts other entities, particularly Sensors, Actuators, Samplers, and other Platforms.
vessel	Single fermentation vessels that can be of bioreactor, microwell or flask types.	Vessel	https://www.w3.org/TR/vocab-ssn/#SOSAPlatform	A Platform is an entity that hosts other entities, particularly Sensors, Actuators, Samplers, and other Platforms.
component	Terms describing components hosted by fermentation vessels such as sensors, actuators etc.	Component	https://www.w3.org/TR/vocab-ssn/#ssn-system	System is a unit of abstraction for pieces of infrastructure that implement Procedures. A System may have components, its subsystems, which are other Systems.

## Sheet: device
metadata level	term	value syntax	definition	example	strictness	predicate	object	multivalued
device	device id	{id}	globally unique device identifier	OrganizationX_AB101	mandatory	https://schema.org/identifier	Literal:String	FALSE
device	name	{text}	name of the fermentation device	BioLector	mandatory	http://schema.org/title	Literal:String	FALSE
device	description	{text}	description of the fermentation device	Sartorious DCU with Raman and infrared spectrometers	mandatory	https://schema.org/description	Literal:String	FALSE
device	vessel	{id}	unique identifier of the related vessel (multiple vessels can be part of the same device)	AB101	mandatory	http://www.w3.org/ns/sosa/hosts	Vessel	TRUE
device	manufacturer	{text}	manufacturer of the fermentation device	Beckman Coulter	mandatory	https://schema.org/manufacturer	Literal:String	FALSE
device	model	{text}	model of the fermentation device	XT	mandatory	https://schema.org/model	Literal:String	FALSE
device	serial number	{text}	serial number of the fermentation device	CX-30DE1E	optional	https://schema.org/serialNumber	Literal:String	FALSE

## Sheet: vessel
metadata level	term	value syntax	definition	example	strictness	predicate	object	multivalued
vessel	vessel id	{id}	unique vessel identifier	AB101_WELL_SLOT1	mandatory	https://schema.org/identifier	Literal:String	FALSE
vessel	component	{id}	unique id of the component	COMPONENT_1	mandatory	http://www.w3.org/ns/sosa/hosts	Component	TRUE
vessel	type	{text}	type of the vessel	cylindrical tank||shake flask||microwell etc	mandatory	https://schema.org/additionalType	http://purl.obolibrary.org/obo/NCIT_C178920	FALSE
vessel	sterilization	{text}	method used for the sterilization	none||single-use||autoclave etc	mandatory	hasSterilizationMethod	http://aims.fao.org/aos/agrovoc/c_36499	FALSE
vessel	agitation	{text}	type of agitation	by rotation||by impeller||by shaking etc	mandatory	agitationType	Literal:String	FALSE
vessel	impeller	{text}	type, count, dimensions, and pitch of impeller(s)	marine three-blade||rushton six-flat-blade	optional	hasImpeller	http://purl.obolibrary.org/obo/NCIT_C171990	FALSE
vessel	membrane	{text}	MBR configuration	gas-permeable sealing films||hollow fiber membrane||internal or external filters	optional	hasMembrane	Membrane	FALSE
vessel	packing material	{text}	support materials used inside reactors to increase the contact surface area between the fluid and other active components in the reactor, such as microorganisms	glass beads	optional	hasPackingMaterial	PackingMaterial	FALSE
vessel	shaking diameter	{float}	diameter of the shaking motion (assumes circular motion)	3 cm	optional	shakingDiameter	http://www.ontology-of-units-of-measure.org/resource/om-2/Diameter	FALSE
vessel	shaking motion	{text}	type of shaking motion	linear||circular||oval||8-shaped||etc	optional	shakingMotion	http://www.w3.org/ns/ssn/Property	FALSE
vessel	shaking speed	{integer}	range of shaking speed	10000rpm	optional	shakingSpeed	Literal:integer	FALSE
vessel	stirring speed	{integer}	range of stirring speed	1500 rpm	optional	stirringSpeed	Literal:integer	FALSE
vessel	sparging	{text}	sparging option	Ring Sparger||Micro Sparger||headspace ventilation	optional	http://purl.obolibrary.org/obo/BFO_0000051	Sparger	FALSE
vessel	volume	{float}	nominal volume of the vessel	1500mL ||250 mL	mandatory	http://purl.org/ontology/bibo/volume	http://www.ontology-of-units-of-measure.org/resource/om-2/Volume	FALSE
vessel	dimensions	{text}	dimensions of the vessel	10cm x 10 cm x 10 cm (for a cubic reactor)	optional	https://schema.org/size	Dimension	FALSE
vessel	material	{text}	material of the vessel	glass||steel	mandatory	https://schema.org/material	Literal:String	FALSE
vessel	plate id	{text}	barcode or serial number of the well plate	X29486724897	optional	http://schema.org/serialNumber	Literal:String	FALSE

## Sheet: component
metadata level	term	value syntax	definition	example	strictness	predicate	object	multivalued
component	component id	{id}	unique component identifier	COMPONENT_1	mandatory	http://schema.org/identifier	Literal:String	FALSE
component	type	{text}	type of component	sensor||actuator	mandatory	https://schema.org/additionalType	https://www.w3.org/TR/vocab-ssn/#SSNSystem	FALSE
component	subtype	{text}	subtype of sensor	pH electrode||pO2 optode||pressure sensor||conductimeter||temp probe etc	mandatory	https://schema.org/additionalType	http://www.w3.org/ns/sosa/Sensor	FALSE
component	connectivity mode	{text}	how is the component acquiring the data?	inline||online||atline||offline	recommended	hasConnectivityMode	http://www.w3.org/ns/ssn/Property	FALSE
component	data acquisition mode	{text}	what is the data acquisition mode of the component	semi-continuous||discrete||single	optional	hasDataAcquisitionMode	DataAcquisitionMode	FALSE
component	TRL	{integer}	technological maturity/readiness level of the sensor	2025-09-01	optional	hasTechnologyReadinessLevel	Literal:Integer	FALSE
component	technology	{text}	on which technology does the component rely?	electrode||optical sensor	optional	hasTechnology	http://www.w3.org/ns/ssn/Property	FALSE
component	observable property	{text}	what is the nature of the exported data? (in terms of physical quantity)	pH||temperature	mandatory	http://www.w3.org/ns/sosa/observes	http://www.w3.org/ns/sosa/ObservableProperty	FALSE
component	unit	{text}	SI unit of the observed property	mA||Celsius	mandatory	http://www.ontology-of-units-of-measure.org/resource/om-2/hasUnit	http://www.ontology-of-units-of-measure.org/resource/om-2/Unit	FALSE
component	feeding system	{text}	equipment used to feed the system	peristaltic pump||manual	optional	hasFeedingSystem	https://www.w3.org/TR/vocab-ssn/#SOSAActuator	FALSE
component	gas analyzers	{text}	analytical instruments used to characterized the gas phase	gas chromatograph	optional	hasGasAnalyser	GasAnalyser	FALSE
component	mass flow controllers	{text}	instruments used to measure and control the flow of liquids and gases	electromagnetic flowmeter||rotameter||control valve	optional	hasMassFlowController	MassFlowController	FALSE
