# Supplementary material for: MIFE and MIFD: Minimum information for fermentation experiments and devices
Source: Gigascience. 2026 Apr 9;15:giag038. doi: 10.1093/gigascience/giag038 (PMC13184968; doi:10.1093/gigascience/giag038)
Supplement: giag038_Supplemental_Files [file giag038_supplemental_files.zip › Supplementary File 3.xlsx]

## Sheet: Help
Below are the metadata terms that are used in the investigation sheet
investigation identifier	Identifier corresponding to the investigation	MANDATORY	default	BO3B5A
investigation title	Title describing the investigation	MANDATORY	default	Synergies between biological and ozonisation processes for micropollutant removal
investigation description	Description of the investigation	MANDATORY	default	investigation into optimizing micropollutant removal from wastewater treatment plant effluent using biological treatment and ozonation
firstname	The given name of a person	MANDATORY	default	Jane
lastname	The family name of a person	MANDATORY	default	Doe
email address	The email address of a person	MANDATORY	default	jane.doe@wur.nl
orcid	The orcid of a given person	RECOMMENDED	default	0000-0003-2125-060X
organization	Member of an organization	MANDATORY	default	Wageningen
department	The department this person belongs to	MANDATORY	default	Laboratory of Systems and Synthetic Biology
start date		OPTIONAL	MIFE	2023-01-22
end date		OPTIONAL	MIFE	2024-06-25
references	A citation or reference to another creative work, such as another publication, web page, scholarly article, etc.	OPTIONAL	MIFE	Alonso Villela et al. Effect of Temperature on the Production of a Recombinant Antivenom in Fed-Batch Mode. https://doi.org/10.1007/s00253-021-11093-5
Below are the metadata terms that are used in the study sheet
study identifier	Identifier corresponding to the study	MANDATORY	default	BO3B-BR1
study title	Title describing the study	MANDATORY	default	Cultivation and characterization of anaerobic Dehalobacter-enriched microbial cultures that dechlorinate monochlorobenzene to benzene
study description	Description of the study	MANDATORY	default	Monochlorobenzene (MCB) is a soil and groundwater pollutant. At contaminated sites, MCB can originate from the reductive dechlorination of other chlorinated pollutants such as hexachlorocyclohexane. MCB detoxification at field sites may be feasible using existing bioaugmentation technologies as long as suitable enrichment cultures are developed. Mixed microbial cultures that dechlorinate MCB were…
investigation identifier	Identifier corresponding to the investigation	MANDATORY	default	BO3B5A
start date		OPTIONAL	MIFE	2023-01-22
end date		OPTIONAL	MIFE	2024-06-25
target metabolite	The specific compound or metabolite that is the desired outcome of the fermentation process.	OPTIONAL	MIFE	recombinant insulin||streptokinase||EPO||nanobody
Below are the metadata terms that are used in the observationunit - MIFE sheet
observation unit identifier	Identifier corresponding to the entity that is being observed	MANDATORY	default	S1005TX
observation unit name	Name of the entity being observed	MANDATORY	default	Negative control
observation unit description	Description of the entity being observed	MANDATORY	default	NucleaseFreeWater+PCRComponents (PCR polymerase, buffer) for negative quality control
study identifier	Identifier corresponding to the study	MANDATORY	default	BO3B-BR1
vessel id	unique identifier of the vessel that was used to perform the run (refers to MIM for equipment)	MANDATORY	MIFE	REAC_1_V3
start date		RECOMMENDED	MIFE	2023-01-22
end date		RECOMMENDED	MIFE	2024-06-25
internal id	A laboratory specific internal ID from the labotatory that performed the analysis for example the bioreactor name or the biolector plate ID and corresponding well	OPTIONAL	MIFE	A04
protocol	The protocol used for preparation or isolation (name or url) used to create the assay	RECOMMENDED	MIFE	http://example.com
culture collection id	culture collection numbers of the strain (e.g., DSM 1234 or ATCC 2345 or CBS 9876)	OPTIONAL	MIFE	DSM 1234
designations	designations of the strains	OPTIONAL	MIFE	R7||J.Smith.11||Dec-2023-42||#556
source	where does the strain come from	OPTIONAL	MIFE	Institut Pasteur||WI-KNAW||John Doe
organism	An identifier for the organism at the species level. Use of the NCBI taxon ID is recommended.	OPTIONAL	MIFE	NCBITAXON:4577
species	Species name (formally: specific epithet) for the organism under study, according to standard scientific nomenclature.	OPTIONAL	MIFE	mays ; lycosperium x pennellii
ncbi taxonomy id	Taxonomic identifier of the sample according to https://www.ncbi.nlm.nih.gov/Taxonomy/Browser/wwwtax.cgi for example use 2582415 for a blank sample or 1510822 for pig metagenome	OPTIONAL	MIFE	1510822
local id	ID used by the laboratory that uses/developed the strain	OPTIONAL	MIFE	IMB_500
bacdive id	ID used by the bacdive database	OPTIONAL	MIFE	1
sequence accession number	accession number of the sequence in public sequence databases	OPTIONAL	MIFE	AB595134
biosafety level	Biosafety level of the corresponding sample	OPTIONAL	MIFE	2
pathogenicity	pathogenic to a specific group (e.g. human, animal, plant)	OPTIONAL	MIFE	human
gmo	is the strain genetically modified?	OPTIONAL	MIFE	yes
modifications	what was genetically modified?	OPTIONAL	MIFE	free text
resistance	what substance is the strain resistant to?	OPTIONAL	MIFE	ampicillin||kanamycin||streptomycin
resistance mic	concentration for the resistance (MIC)	OPTIONAL	MIFE	4 mg/L
oxygen dependence	oxygen dependent metabolism of the strain	OPTIONAL	MIFE	aerobic/anaerobic
morphology	morphology of the strain	OPTIONAL	MIFE	rod-shaped
sporulation	does the strain exhibits endospore formation?	OPTIONAL	MIFE	no
feed type	The type of feed used during the fermentation process, such as liquid, solid, or gas.	OPTIONAL	MIFE	solid
feed weight	The total weight of feed material added during the fermentation process.	OPTIONAL	MIFE	100.0 g
compound name	Chemical compounds used in the fermentation process as feed.	OPTIONAL	MIFE	glucose
concentration	The amount of a compound present per unit volume or mass (expressed in mg/L or %)	OPTIONAL	MIFE	2.0 g/L
feed flow rate	The rate at which feed is added to the fermentation vessel, (mL/min or L/h) (e.g., ||40 mL/min||exponential, mu=0.1h-1, starting from 1 mL/min).	OPTIONAL	MIFE	0.5 L/h
control scheme	The system or methodology used to monitor, regulate, and optimize the various operational parameters of the bioreactor	OPTIONAL	MIFE	pH control||temperature control||user control
input localisation	The physical location or point where inputs like feed or gas are introduced into the system.	OPTIONAL	MIFE	top feed||bottom feed
phase	A distinct stage in the fermentation process, such as lag phase, log phase, or stationary phase.	OPTIONAL	MIFE	lag phase
phase purpose	The intended outcome or goal of a specific phase in the process, e.g., growth or product synthesis.	OPTIONAL	MIFE	growth||antibody synthesis
phase start time	The time when a specific phase begins during the fermentation process.	OPTIONAL	MIFE	2024-05-01T09:54:00
phase end time	The time when a specific phase ends during the fermentation process.	OPTIONAL	MIFE	2024-05-01T13:54:00
phase duration	The total time duration of a specific phase in minutes during the fermentation process.	OPTIONAL	MIFE	240 minutes
temperature	temperature of the sample at time of sampling	OPTIONAL	MIFE	25 degrees celcius
ph	pH measurement	OPTIONAL	MIFE	7.2
po2	partial O2 pressure	OPTIONAL	MIFE	20.00%
pco2	partial CO2 pressure	OPTIONAL	MIFE	5.00%
predox	Oxidation-reduction potential (ORP) in the vessel	OPTIONAL	MIFE	250.0 mV
volume	Liquid volume in the vessel	OPTIONAL	MIFE	800.0 mL
pressure	pressure to which the sample is subject, in atmospheres	OPTIONAL	MIFE	5bar
weight	The total weight of the vessel contents, including medium and biomass.	OPTIONAL	MIFE	12.0 kg
substrate flow rate	The rate at which the substrate is added to the fermentation vessel	OPTIONAL	MIFE	0.1 g/L/h
acid type	The type of acid used for pH adjustment in the fermentation process.	OPTIONAL	MIFE	HCl||H2SO4||acetic acid
base type	The type of base used for pH adjustment in the fermentation process.	OPTIONAL	MIFE	NaOH||Sodium Carbonate||Tris||NH3
antifoam type	The type of antifoam agent used to control foam formation in the vessel.	OPTIONAL	MIFE	Antifoam A||Antifoam B||Tegostar
acid weight	The total weight of acid added during the fermentation process.	OPTIONAL	MIFE	10.0 g
base weight	The total weight of base added during the fermentation process.	OPTIONAL	MIFE	10.0 g
antifoam weight	The total weight of antifoam added during the fermentation process.	OPTIONAL	MIFE	2.0 g
harvest weight	The total weight of material collected at the end of the fermentation process.	OPTIONAL	MIFE	10.0 g
acid flow rate	The rate at which acid is added to the system for pH control (mL/min)	OPTIONAL	MIFE	1.5 mL/min
base flow rate	The rate at which base is added to the system for pH control (mL/min)	OPTIONAL	MIFE	1.5 mL/min
aeration rate	The rate at which the oxygen-containing gas is supplied to the vessel	OPTIONAL	MIFE	20 L/min
water flow rate	The rate at which water is added to the system, (L/h or mL/min).	OPTIONAL	MIFE	13 mL/min
harvest flow rate	The rate at which the biomass or product is collected from the vessel	OPTIONAL	MIFE	100 mL/min
agitation rate	The speed of agitation or stirring in the vessel (rpm).	OPTIONAL	MIFE	300.0 rpm
gas flow rate	The rate of gas introduced into the vessel (mL/min or L/min).	OPTIONAL	MIFE	20 L/min
gas input composition	The initial composition of gases supplied to the vessel (e.g., oxygen, nitrogen, or carbon dioxide)	OPTIONAL	MIFE	40% O2, 59% N2, 1% CO2
relative pressure	The pressure relative to atmospheric pressure maintained in the vessel.	OPTIONAL	MIFE	2.0 kPa
fedbatch type	The type of fed-batch fermentation (e.g., constant, linear, or exponential feeding).	OPTIONAL	MIFE	constant feeding||linear feeding||exponential feeding
fedbatch rate	The rate at which feed is supplied during fed-batch fermentation.	OPTIONAL	MIFE	0.8 g/L/h
fedbatch trigger	The conditions that trigger feed addition in fed-batch processes, such as substrate depletion.	OPTIONAL	MIFE	glucose depletion||pH values
induction type	The method used to induce gene expression or metabolic activity, e.g., chemical or thermal.	OPTIONAL	MIFE	chemical||thermal
induction trigger	The specific condition or signal that initiates induction, such as temperature or nutrient level.	OPTIONAL	MIFE	lactose||IPTG||temperature shift from 30 C to 42 C||glucose depletion
induction trigger duration	The time period for which induction conditions are maintained.	OPTIONAL	MIFE	240 minutes
induction rate	The speed or extent of the induction (per volume of culture or per time unit).	OPTIONAL	MIFE	0.1 mL/min
cultivation type	The type of cultivation process used, e.g., batch, fed-batch, or continuous.	OPTIONAL	MIFE	batch
inoculum type	The type of inoculum used, such as a single strain or a mixed culture.	OPTIONAL	MIFE	single strain||mixed culture
preculture medium	The medium used to grow the preculture before inoculation.	OPTIONAL	MIFE	LB||TB||MOPS||20 g/L tryptone, 5 g/L yeast extract, 2.4 g/L MgSO4, 0.5 g/L NaCl, 0.186 g/L KCl
inoculum composition	The composition of the inoculum, including strains and concentrations/proportions of the composition when more than one strain is involved.	OPTIONAL	MIFE	Escherichia coli BL21(DE3)||Saccharomyces cerevisiae S288C, 2 mL/L - Escherichia coli BL21(DE3) 1 mL/L
harvesting conditions	The specific conditions under which the inoculum is harvested, such as temperature or pH.	OPTIONAL	MIFE	10 C||pH 7.0
concentration method	The method used to concentrate the inoculum, e.g., filtration or centrifugation.	OPTIONAL	MIFE	filtration||centrifugation
purification method	The method used to purify the product, e.g., chromatography or precipitation.	OPTIONAL	MIFE	chromatography||precipitation
preculture description	A detailed description of the preculture, including growth conditions.	OPTIONAL	MIFE	16 h at 35 C in LB Broth
inoculum duration	The time for which the inoculum is cultured before use. (note, maybe use OD?)	OPTIONAL	MIFE	960 minutes
temperature of inoculum	The temperature at which the inoculum is maintained.	OPTIONAL	MIFE	37 degrees celsius
amount of inoculum	The volume, OD or mass of inoculum added to the fermentation vessel.	OPTIONAL	MIFE	5% vol:vol||200 mL||10 g||1 mL at OD600nm 0.8
initial working volume	The starting volume of liquid in the fermentation vessel.	OPTIONAL	MIFE	4.0 L
dilution rate	The inital rate at which fresh medium is added and spent medium is removed in continuous cultures.	OPTIONAL	MIFE	0.050 h-1
inoculation source	The origin of the inoculum, such as a strain collection or preculture flask.	OPTIONAL	MIFE	preculture flask||seed train||ATCC||DSMZ
target metabolite	The specific compound or metabolite that is the desired outcome of the fermentation process.	OPTIONAL	MIFE	recombinant insulin||streptokinase||EPO||nanobody
replicate id	A unique identifier for experimental replicates in the fermentation study.	OPTIONAL	MIFE	R1||R2||R3
replicate type	The type of replicate, e.g., biological or technical.	OPTIONAL	MIFE	biological||technical
Below are the metadata terms that are used in the sample - MIFE sheet
sample identifier	Identifier corresponding to the sample obtained	MANDATORY	default	P1S2D3
sample description	Description of the sample	MANDATORY	default	The sample taken from pig 1 in stable 2 on day 3 was more colorless than in general
sample name	A local identifier or name that for the material sample used for extracting nucleic acids, and subsequent sequencing. It can refer either to the original material collected or to any derived sub-samples. It can have any format, but we suggest that you make it concise, unique and consistent within your lab, and as informative as possible. INSDC requires every sample name from a single Submitter to…	MANDATORY	default	ISD soil sample 1
ncbi taxonomy id	Taxonomic identifier of the sample according to https://www.ncbi.nlm.nih.gov/Taxonomy/Browser/wwwtax.cgi for example use 2582415 for a blank sample or 1510822 for pig metagenome	MANDATORY	default	1510822
scientific name	Name of the organism	MANDATORY	default	Sus scrofa domesticus
biosafety level	Biosafety level of the corresponding sample	MANDATORY	default	2
sampling strategy	Strategy used to perform the sampling procedure	OPTIONAL	default	strategy X
sample treatment	Treatment applied to the sample	OPTIONAL	default	treatment X
observation unit identifier	Identifier corresponding to the entity that is being observed	MANDATORY	default	S1005TX
collection date	The date of sampling, either as an instance (single point in time) or interval. In case no exact time is available, the date/time can be right truncated i.e. all of these are valid ISO8601 compliant times: 2008-01-23T19:23:10+00:00; 2008-01-23T19:23:10; 2008-01-23; 2008-01; 2008.	MANDATORY	default	2018-05-14 00:00:00
geographic location (country and/or sea)	The geographical origin of the sample as defined by the country or sea. Country or sea names should be chosen from the INSDC country list (http://insdc.org/country.html).	RECOMMENDED	default	restricted access
sampling time point		MANDATORY	MIFE
volume	Liquid volume in the vessel	MANDATORY	MIFE	800.0 mL
recipe url	standard operating procedure (or protocol) for sampling	RECOMMENDED	MIFE	https://ibisbahub.eu/sops/21
phase	A distinct stage in the fermentation process, such as lag phase, log phase, or stationary phase.	OPTIONAL	MIFE	lag phase
phase purpose	The intended outcome or goal of a specific phase in the process, e.g., growth or product synthesis.	OPTIONAL	MIFE	growth||antibody synthesis
phase duration	The total time duration of a specific phase in minutes during the fermentation process.	OPTIONAL	MIFE	240 minutes
replicate	A role played by a a biological sample in the context of an experiment where the intent is that biological or technical variation is measured.	OPTIONAL	MIFE
sample material	Sample material from which data deposited was generated, e.g. tissue fragment. If unknown please select "not provided".	OPTIONAL	MIFE	cell suspension
sample material processing	Any processing applied to the sample during or after retrieving the sample from environment. This field accepts OBI, for a browser of OBI (v 2013-10-25) terms please see http://purl.bioontology.org/ontology/OBI	OPTIONAL	MIFE
sample collection device	The sampling device(s) used for the Event. Example: CTD(sbe9C)/Rosette with Niskin bottles.	OPTIONAL	MIFE	CTD(sbe9C)/Rosette with Niskin bottles
sample collection method	The method employed for collecting the sample	OPTIONAL	MIFE	manual||top side of the bioreactor
sample storage buffer	buffer used for sample storage (e.g. RNAlater)	OPTIONAL	MIFE	RNAlater
sample storage conditions	Conditions at which sample was stored, usually storage temperature, duration and location	OPTIONAL	MIFE
sample storage container	Container that sample was stored in e.g. tube type	OPTIONAL	MIFE	tube
sample storage duration	duration for which sample was stored	OPTIONAL	MIFE	5 days
sample storage location	location at which sample was stored, usually name of a specific freezer/room	OPTIONAL	MIFE	Room 001 Freezer 5
sample storage temperature	temperature at which sample was stored, e.g. -80	OPTIONAL	MIFE	25 ºC
sample wet mass	measurement of wet mass at the time of sample collection; e.g. 0.23 g	OPTIONAL	MIFE	0.23g
sample dry mass	measurement of dry mass at the time of sample collection; e.g. 0.05g	OPTIONAL	MIFE	0.05g
Below are the metadata terms that are used in the assay - MIFE sheet
assay identifier	Identifier that corresponds to this assay	MANDATORY	default	AssayId
assay name	The name of this assay	OPTIONAL	default	Assay name
assay description	The description of this assay	MANDATORY	default	16s Amplicon assay of sample BAC 10.14 10 am
protocol	The protocol used for preparation or isolation (name or url) used to create the assay	MANDATORY	default	http://example.com
facility	The facility that was used for generating the data	MANDATORY	default	facility name
assay date	The date when the data generation took place	MANDATORY	default	2018-06-03 00:00:00
same as	An assay identifier of which this assay is an extension of (e.g. when multiple sequence runs / lanes are used). The same assay identifier needs to be used for this extra dataset	OPTIONAL	default	P12353
sample identifier	Identifier corresponding to the sample obtained	MANDATORY	default	P1S2D3
sample preparation	A description of the sample preparation step performed	OPTIONAL	default	filtering at 2um
notes	General notes on a given sample, assay, etc..	OPTIONAL	default
start date		OPTIONAL	MIFE	2023-01-22
end date		OPTIONAL	MIFE	2024-06-25
assay type	type of the assay	OPTIONAL	MIFE	OD measurement||physico-chemical measurement
technology type	technology used to perform the assay	OPTIONAL	MIFE	UV Spectrophotometer
protocol url	standard operating procedure (or protocol)	RECOMMENDED	MIFE	https://ibisbahub.eu/sops/21

## Sheet: investigation - MIFE
investigation identifier	investigation title	investigation description	firstname	lastname	email address	orcid	organization	department	start date	end date	references
BIOINDUSTRY4.0_MIM	MIFE and MIFD: Example Minimum information for fermentation experiments and devices	An example dataset for the MIM based on parts of the IndPenSim dataset	John	Smith	j.smith@example.com	0000-1000-0000-0000	Example organisation	Example department	2025-02-05	2025-02-20	Smith J. and Smith J.J. (2026). An example paper. Example Journal, 1, p1-10
BIOINDUSTRY4.0_MIM	MIFE and MIFD: Example Minimum information for fermentation experiments and devices	An example dataset for the MIM based on parts of the IndPenSim dataset	John	Smith Jr	jj.smith@example.com	0000-1000-0000-0001	Example organisation	Example department	2025-02-05	2025-02-20	Smith J. and Smith J.J. (2026). An example paper. Example Journal, 1, p1-10

## Sheet: study - MIFE
study identifier	study description	study title	investigation identifier	start date	end date	target metabolite
IndPenSim	A 100,000 Litre fermentation of an industrial strain of Penicillium chrysogenum for an industrial-scale penicillin fermentation process.	Industrial-scale penicillin simulatio	BIOINDUSTRY4.0_MIM	2025-02-05	2025-02-20	Penicillin

## Sheet: observationunit - MIFE
observation unit identifier	observation unit name	observation unit description	study identifier	vessel id	start date	end date	internal id	protocol	culture collection id	designations	source	organism	species	ncbi taxonomy id	local id	bacdive id	sequence accession number	biosafety level	pathogenicity	gmo	modifications	resistance	resistance mic	oxygen dependence	morphology	sporulation	feed type	feed weight	compound name	concentration	feed flow rate	control scheme	input localisation	phase	phase purpose	phase start time	phase end time	phase duration	temperature	ph	po2	pco2	predox	volume	pressure	weight	substrate flow rate	acid type	base type
IndPenSim_Batch_1	Batch 1	Industrial-scale penicillin simulation Batch 1	IndPenSim	Bioreactor_A	2025-02-05	2025-02-14	EXAMPLE09081	https://doi.org/10.1016/j.jbiotec.2014.10.029	CBS 259.29	CBS 259.29	Example Strain Repository	5076	Penicillium chrysogeum		LOCAL_001			1	none	FALSE				aerobic			liquid	100 g	glucose	600 g/L	8.0 L/h	User controlled	top feed			2025-02-05T10:03:00	2025-02-14T10:03:00	12960 minutes	24.85 degrees celsius	6.5				58479000 mL		62574 kg	8.0 g/L/h	Phenylacetic acid
[truncated: 38 more columns]

## Sheet: sample - MIFE
sample identifier	sample description	sample name	ncbi taxonomy id	scientific name	biosafety level	sampling strategy	sample treatment	observation unit identifier	collection date	geographic location (country and/or sea)	sampling time point	volume	recipe url	phase	phase purpose	phase duration	replicate	sample material	sample material processing	sample collection device	sample collection method	sample storage buffer	sample storage conditions	sample storage container	sample storage duration	sample storage location	sample storage temperature	sample wet mass	sample dry mass
Indpensim_Batch_1_Sample_0	Offline sample measurement	IndPenSim Batch 1 Sample 0	5076	Penicillium chrysogeum	1	Samples were taken every 11 hours	Sample was untreated	IndPenSim_Batch_1	2025-02-05	Netherlands	1	800 mL	https://ibisbahub.eu/sops/143/										Samples were stored in a freezer for 2 weeks prior to analysis		2 weeks	EXAMPLE-Freezer1	-5 ºC	0.23 g
Indpensim_Batch_1_Sample_1	Offline sample measurement	IndPenSim Batch 1 Sample 1	5076	Penicillium chrysogeum	1	Samples were taken every 11 hours	Sample was untreated	IndPenSim_Batch_1	2025-02-05	Netherlands	12	800 mL	https://ibisbahub.eu/sops/143/										Samples were stored in a freezer for 2 weeks prior to analysis		2 weeks	EXAMPLE-Freezer1	-5 ºC	0.23 g
Indpensim_Batch_1_Sample_2	Offline sample measurement	IndPenSim Batch 1 Sample 2	5076	Penicillium chrysogeum	1	Samples were taken every 11 hours	Sample was untreated	IndPenSim_Batch_1	2025-02-06	Netherlands	24	800 mL	https://ibisbahub.eu/sops/143/										Samples were stored in a freezer for 2 weeks prior to analysis		2 weeks	EXAMPLE-Freezer1	-5 ºC	0.23 g
Indpensim_Batch_1_Sample_3	Offline sample measurement	IndPenSim Batch 1 Sample 3	5076	Penicillium chrysogeum	1	Samples were taken every 11 hours	Sample was untreated	IndPenSim_Batch_1	2025-02-06	Netherlands	36	800 mL	https://ibisbahub.eu/sops/143/										Samples were stored in a freezer for 2 weeks prior to analysis		2 weeks	EXAMPLE-Freezer1	-5 ºC	0.23 g
Indpensim_Batch_1_Sample_4	Offline sample measurement	IndPenSim Batch 1 Sample 4	5076	Penicillium chrysogeum	1	Samples were taken every 11 hours	Sample was untreated	IndPenSim_Batch_1	2025-02-07	Netherlands	48	800 mL	https://ibisbahub.eu/sops/143/										Samples were stored in a freezer for 2 weeks prior to analysis		2 weeks	EXAMPLE-Freezer1	-5 ºC	0.23 g
Indpensim_Batch_1_Sample_5	Offline sample measurement	IndPenSim Batch 1 Sample 5	5076	Penicillium chrysogeum	1	Samples were taken every 11 hours	Sample was untreated	IndPenSim_Batch_1	2025-02-07	Netherlands	60	800 mL	https://ibisbahub.eu/sops/143/										Samples were stored in a freezer for 2 weeks prior to analysis		2 weeks	EXAMPLE-Freezer1	-5 ºC	0.23 g
Indpensim_Batch_1_Sample_6	Offline sample measurement	IndPenSim Batch 1 Sample 6	5076	Penicillium chrysogeum	1	Samples were taken every 11 hours	Sample was untreated	IndPenSim_Batch_1	2025-02-08	Netherlands	72	800 mL	https://ibisbahub.eu/sops/143/										Samples were stored in a freezer for 2 weeks prior to analysis		2 weeks	EXAMPLE-Freezer1	-5 ºC	0.23 g
Indpensim_Batch_1_Sample_7	Offline sample measurement	IndPenSim Batch 1 Sample 7	5076	Penicillium chrysogeum	1	Samples were taken every 11 hours	Sample was untreated	IndPenSim_Batch_1	2025-02-08	Netherlands	84	800 mL	https://ibisbahub.eu/sops/143/										Samples were stored in a freezer for 2 weeks prior to analysis		2 weeks	EXAMPLE-Freezer1	-5 ºC	0.23 g
Indpensim_Batch_1_Sample_8	Offline sample measurement	IndPenSim Batch 1 Sample 8	5076	Penicillium chrysogeum	1	Samples were taken every 11 hours	Sample was untreated	IndPenSim_Batch_1	2025-02-09	Netherlands	96	800 mL	https://ibisbahub.eu/sops/143/										Samples were stored in a freezer for 2 weeks prior to analysis		2 weeks	EXAMPLE-Freezer1	-5 ºC	0.23 g
Indpensim_Batch_1_Sample_9	Offline sample measurement	IndPenSim Batch 1 Sample 9	5076	Penicillium chrysogeum	1	Samples were taken every 11 hours	Sample was untreated	IndPenSim_Batch_1	2025-02-09	Netherlands	108	800 mL	https://ibisbahub.eu/sops/143/										Samples were stored in a freezer for 2 weeks prior to analysis		2 weeks	EXAMPLE-Freezer1	-5 ºC	0.23 g
Indpensim_Batch_1_Sample_10	Offline sample measurement	IndPenSim Batch 1 Sample 10	5076	Penicillium chrysogeum	1	Samples were taken every 11 hours	Sample was untreated	IndPenSim_Batch_1	2025-02-10	Netherlands	120	800 mL	https://ibisbahub.eu/sops/143/										Samples were stored in a freezer for 2 weeks prior to analysis		2 weeks	EXAMPLE-Freezer1	-5 ºC	0.23 g
Indpensim_Batch_1_Sample_11	Offline sample measurement	IndPenSim Batch 1 Sample 11	5076	Penicillium chrysogeum	1	Samples were taken every 11 hours	Sample was untreated	IndPenSim_Batch_1	2025-02-10	Netherlands	132	800 mL	https://ibisbahub.eu/sops/143/										Samples were stored in a freezer for 2 weeks prior to analysis		2 weeks	EXAMPLE-Freezer1	-5 ºC	0.23 g
Indpensim_Batch_1_Sample_12	Offline sample measurement	IndPenSim Batch 1 Sample 12	5076	Penicillium chrysogeum	1	Samples were taken every 11 hours	Sample was untreated	IndPenSim_Batch_1	2025-02-11	Netherlands	144	800 mL	https://ibisbahub.eu/sops/143/										Samples were stored in a freezer for 2 weeks prior to analysis		2 weeks	EXAMPLE-Freezer1	-5 ºC	0.23 g
Indpensim_Batch_1_Sample_13	Offline sample measurement	IndPenSim Batch 1 Sample 13	5076	Penicillium chrysogeum	1	Samples were taken every 11 hours	Sample was untreated	IndPenSim_Batch_1	2025-02-11	Netherlands	156	800 mL	https://ibisbahub.eu/sops/143/										Samples were stored in a freezer for 2 weeks prior to analysis		2 weeks	EXAMPLE-Freezer1	-5 ºC	0.23 g
Indpensim_Batch_1_Sample_14	Offline sample measurement	IndPenSim Batch 1 Sample 14	5076	Penicillium chrysogeum	1	Samples were taken every 11 hours	Sample was untreated	IndPenSim_Batch_1	2025-02-12	Netherlands	168	800 mL	https://ibisbahub.eu/sops/143/										Samples were stored in a freezer for 2 weeks prior to analysis		2 weeks	EXAMPLE-Freezer1	-5 ºC	0.23 g
Indpensim_Batch_1_Sample_15	Offline sample measurement	IndPenSim Batch 1 Sample 15	5076	Penicillium chrysogeum	1	Samples were taken every 11 hours	Sample was untreated	IndPenSim_Batch_1	2025-02-12	Netherlands	180	800 mL	https://ibisbahub.eu/sops/143/										Samples were stored in a freezer for 2 weeks prior to analysis		2 weeks	EXAMPLE-Freezer1	-5 ºC	0.23 g
Indpensim_Batch_1_Sample_16	Offline sample measurement	IndPenSim Batch 1 Sample 16	5076	Penicillium chrysogeum	1	Samples were taken every 11 hours	Sample was untreated	IndPenSim_Batch_1	2025-02-13	Netherlands	192	800 mL	https://ibisbahub.eu/sops/143/										Samples were stored in a freezer for 2 weeks prior to analysis		2 weeks	EXAMPLE-Freezer1	-5 ºC	0.23 g
Indpensim_Batch_1_Sample_17	Offline sample measurement	IndPenSim Batch 1 Sample 17	5076	Penicillium chrysogeum	1	Samples were taken every 11 hours	Sample was untreated	IndPenSim_Batch_1	2025-02-13	Netherlands	204	800 mL	https://ibisbahub.eu/sops/143/										Samples were stored in a freezer for 2 weeks prior to analysis		2 weeks	EXAMPLE-Freezer1	-5 ºC	0.23 g
Indpensim_Batch_1_Sample_18	Offline sample measurement	IndPenSim Batch 1 Sample 18	5076	Penicillium chrysogeum	1	Samples were taken every 11 hours	Sample was untreated	IndPenSim_Batch_1	2025-02-14	Netherlands	216	800 mL	https://ibisbahub.eu/sops/143/										Samples were stored in a freezer for 2 weeks prior to analysis		2 weeks	EXAMPLE-Freezer1	-5 ºC	0.23 g

## Sheet: assay - MIFE
assay identifier	assay name	assay description	protocol	facility	assay date	same as	sample identifier	sample preparation	notes	start date	end date	assay type	technology type	protocol url
Indpensim_Batch_1_Assay_1	Assay 1	Offline viscosity measurement from Batch 1	https://ibisbahub.eu/sops/143/	Example Laboratory	2025-02-22		Indpensim_Batch_1_Sample_0	filtering at 2 um	Samples prepared by John Smith Jr	2025-02-22	2025-02-22	Viscosity measurement	rheometers	https://ibisbahub.eu/sops/143/
Indpensim_Batch_1_Assay_2	Assay 2	Offline viscosity measurement from Batch 1	https://ibisbahub.eu/sops/143/	Example Laboratory	2025-02-22		Indpensim_Batch_1_Sample_1	filtering at 2 um	Samples prepared by John Smith Jr	2025-02-22	2025-02-22	Viscosity measurement	rheometers	https://ibisbahub.eu/sops/143/
Indpensim_Batch_1_Assay_3	Assay 3	Offline viscosity measurement from Batch 1	https://ibisbahub.eu/sops/143/	Example Laboratory	2025-02-22		Indpensim_Batch_1_Sample_2	filtering at 2 um	Samples prepared by John Smith Jr	2025-02-22	2025-02-22	Viscosity measurement	rheometers	https://ibisbahub.eu/sops/143/
Indpensim_Batch_1_Assay_4	Assay 4	Offline viscosity measurement from Batch 1	https://ibisbahub.eu/sops/143/	Example Laboratory	2025-02-22		Indpensim_Batch_1_Sample_3	filtering at 2 um	Samples prepared by John Smith Jr	2025-02-22	2025-02-22	Viscosity measurement	rheometers	https://ibisbahub.eu/sops/143/
Indpensim_Batch_1_Assay_5	Assay 5	Offline viscosity measurement from Batch 1	https://ibisbahub.eu/sops/143/	Example Laboratory	2025-02-22		Indpensim_Batch_1_Sample_4	filtering at 2 um	Samples prepared by John Smith Jr	2025-02-22	2025-02-22	Viscosity measurement	rheometers	https://ibisbahub.eu/sops/143/
Indpensim_Batch_1_Assay_6	Assay 6	Offline viscosity measurement from Batch 1	https://ibisbahub.eu/sops/143/	Example Laboratory	2025-02-22		Indpensim_Batch_1_Sample_5	filtering at 2 um	Samples prepared by John Smith Jr	2025-02-22	2025-02-22	Viscosity measurement	rheometers	https://ibisbahub.eu/sops/143/
Indpensim_Batch_1_Assay_7	Assay 7	Offline viscosity measurement from Batch 1	https://ibisbahub.eu/sops/143/	Example Laboratory	2025-02-22		Indpensim_Batch_1_Sample_6	filtering at 2 um	Samples prepared by John Smith Jr	2025-02-22	2025-02-22	Viscosity measurement	rheometers	https://ibisbahub.eu/sops/143/
Indpensim_Batch_1_Assay_8	Assay 8	Offline viscosity measurement from Batch 1	https://ibisbahub.eu/sops/143/	Example Laboratory	2025-02-22		Indpensim_Batch_1_Sample_7	filtering at 2 um	Samples prepared by John Smith Jr	2025-02-22	2025-02-22	Viscosity measurement	rheometers	https://ibisbahub.eu/sops/143/
Indpensim_Batch_1_Assay_9	Assay 9	Offline viscosity measurement from Batch 1	https://ibisbahub.eu/sops/143/	Example Laboratory	2025-02-22		Indpensim_Batch_1_Sample_8	filtering at 2 um	Samples prepared by John Smith Jr	2025-02-22	2025-02-22	Viscosity measurement	rheometers	https://ibisbahub.eu/sops/143/
Indpensim_Batch_1_Assay_10	Assay 10	Offline viscosity measurement from Batch 1	https://ibisbahub.eu/sops/143/	Example Laboratory	2025-02-22		Indpensim_Batch_1_Sample_9	filtering at 2 um	Samples prepared by John Smith Jr	2025-02-22	2025-02-22	Viscosity measurement	rheometers	https://ibisbahub.eu/sops/143/
Indpensim_Batch_1_Assay_11	Assay 11	Offline viscosity measurement from Batch 1	https://ibisbahub.eu/sops/143/	Example Laboratory	2025-02-22		Indpensim_Batch_1_Sample_10	filtering at 2 um	Samples prepared by John Smith Jr	2025-02-22	2025-02-22	Viscosity measurement	rheometers	https://ibisbahub.eu/sops/143/
Indpensim_Batch_1_Assay_12	Assay 12	Offline viscosity measurement from Batch 1	https://ibisbahub.eu/sops/143/	Example Laboratory	2025-02-22		Indpensim_Batch_1_Sample_11	filtering at 2 um	Samples prepared by John Smith Jr	2025-02-22	2025-02-22	Viscosity measurement	rheometers	https://ibisbahub.eu/sops/143/
Indpensim_Batch_1_Assay_13	Assay 13	Offline viscosity measurement from Batch 1	https://ibisbahub.eu/sops/143/	Example Laboratory	2025-02-22		Indpensim_Batch_1_Sample_12	filtering at 2 um	Samples prepared by John Smith Jr	2025-02-22	2025-02-22	Viscosity measurement	rheometers	https://ibisbahub.eu/sops/143/
Indpensim_Batch_1_Assay_14	Assay 14	Offline viscosity measurement from Batch 1	https://ibisbahub.eu/sops/143/	Example Laboratory	2025-02-22		Indpensim_Batch_1_Sample_13	filtering at 2 um	Samples prepared by John Smith Jr	2025-02-22	2025-02-22	Viscosity measurement	rheometers	https://ibisbahub.eu/sops/143/
Indpensim_Batch_1_Assay_15	Assay 15	Offline viscosity measurement from Batch 1	https://ibisbahub.eu/sops/143/	Example Laboratory	2025-02-22		Indpensim_Batch_1_Sample_14	filtering at 2 um	Samples prepared by John Smith Jr	2025-02-22	2025-02-22	Viscosity measurement	rheometers	https://ibisbahub.eu/sops/143/
Indpensim_Batch_1_Assay_16	Assay 16	Offline viscosity measurement from Batch 1	https://ibisbahub.eu/sops/143/	Example Laboratory	2025-02-22		Indpensim_Batch_1_Sample_15	filtering at 2 um	Samples prepared by John Smith Jr	2025-02-22	2025-02-22	Viscosity measurement	rheometers	https://ibisbahub.eu/sops/143/
Indpensim_Batch_1_Assay_17	Assay 17	Offline viscosity measurement from Batch 1	https://ibisbahub.eu/sops/143/	Example Laboratory	2025-02-22		Indpensim_Batch_1_Sample_16	filtering at 2 um	Samples prepared by John Smith Jr	2025-02-22	2025-02-22	Viscosity measurement	rheometers	https://ibisbahub.eu/sops/143/
Indpensim_Batch_1_Assay_18	Assay 18	Offline viscosity measurement from Batch 1	https://ibisbahub.eu/sops/143/	Example Laboratory	2025-02-22		Indpensim_Batch_1_Sample_17	filtering at 2 um	Samples prepared by John Smith Jr	2025-02-22	2025-02-22	Viscosity measurement	rheometers	https://ibisbahub.eu/sops/143/
Indpensim_Batch_1_Assay_19	Assay 19	Offline viscosity measurement from Batch 1	https://ibisbahub.eu/sops/143/	Example Laboratory	2025-02-22		Indpensim_Batch_1_Sample_18	filtering at 2 um	Samples prepared by John Smith Jr	2025-02-22	2025-02-22	Viscosity measurement	rheometers	https://ibisbahub.eu/sops/143/
Indpensim_Batch_1_Assay_20	Assay 20	Offline OD measurement	https://ibisbahub.eu/sops/143/	Example Laboratory	2025-02-18		Indpensim_Batch_1_Sample_0		Samples prepared by John Smith Jr	2025-02-18	2025-02-18	OD measurement		https://ibisbahub.eu/sops/143/
Indpensim_Batch_1_Assay_21	Assay 21	Offline OD measurement	https://ibisbahub.eu/sops/143/	Example Laboratory	2025-02-18		Indpensim_Batch_1_Sample_1		Samples prepared by John Smith Jr	2025-02-18	2025-02-18	OD measurement		https://ibisbahub.eu/sops/143/
Indpensim_Batch_1_Assay_22	Assay 22	Offline OD measurement	https://ibisbahub.eu/sops/143/	Example Laboratory	2025-02-18		Indpensim_Batch_1_Sample_2		Samples prepared by John Smith Jr	2025-02-18	2025-02-18	OD measurement		https://ibisbahub.eu/sops/143/
Indpensim_Batch_1_Assay_23	Assay 23	Offline OD measurement	https://ibisbahub.eu/sops/143/	Example Laboratory	2025-02-18		Indpensim_Batch_1_Sample_3		Samples prepared by John Smith Jr	2025-02-18	2025-02-18	OD measurement		https://ibisbahub.eu/sops/143/
Indpensim_Batch_1_Assay_24	Assay 24	Offline OD measurement	https://ibisbahub.eu/sops/143/	Example Laboratory	2025-02-18		Indpensim_Batch_1_Sample_4		Samples prepared by John Smith Jr	2025-02-18	2025-02-18	OD measurement		https://ibisbahub.eu/sops/143/
Indpensim_Batch_1_Assay_25	Assay 25	Offline OD measurement	https://ibisbahub.eu/sops/143/	Example Laboratory	2025-02-18		Indpensim_Batch_1_Sample_5		Samples prepared by John Smith Jr	2025-02-18	2025-02-18	OD measurement		https://ibisbahub.eu/sops/143/
Indpensim_Batch_1_Assay_26	Assay 26	Offline OD measurement	https://ibisbahub.eu/sops/143/	Example Laboratory	2025-02-18		Indpensim_Batch_1_Sample_6		Samples prepared by John Smith Jr	2025-02-18	2025-02-18	OD measurement		https://ibisbahub.eu/sops/143/
Indpensim_Batch_1_Assay_27	Assay 27	Offline OD measurement	https://ibisbahub.eu/sops/143/	Example Laboratory	2025-02-18		Indpensim_Batch_1_Sample_7		Samples prepared by John Smith Jr	2025-02-18	2025-02-18	OD measurement		https://ibisbahub.eu/sops/143/
Indpensim_Batch_1_Assay_28	Assay 28	Offline OD measurement	https://ibisbahub.eu/sops/143/	Example Laboratory	2025-02-18		Indpensim_Batch_1_Sample_8		Samples prepared by John Smith Jr	2025-02-18	2025-02-18	OD measurement		https://ibisbahub.eu/sops/143/
Indpensim_Batch_1_Assay_29	Assay 29	Offline OD measurement	https://ibisbahub.eu/sops/143/	Example Laboratory	2025-02-18		Indpensim_Batch_1_Sample_9		Samples prepared by John Smith Jr	2025-02-18	2025-02-18	OD measurement		https://ibisbahub.eu/sops/143/
Indpensim_Batch_1_Assay_30	Assay 30	Offline OD measurement	https://ibisbahub.eu/sops/143/	Example Laboratory	2025-02-18		Indpensim_Batch_1_Sample_10		Samples prepared by John Smith Jr	2025-02-18	2025-02-18	OD measurement		https://ibisbahub.eu/sops/143/
Indpensim_Batch_1_Assay_31	Assay 31	Offline OD measurement	https://ibisbahub.eu/sops/143/	Example Laboratory	2025-02-18		Indpensim_Batch_1_Sample_11		Samples prepared by John Smith Jr	2025-02-18	2025-02-18	OD measurement		https://ibisbahub.eu/sops/143/
Indpensim_Batch_1_Assay_32	Assay 32	Offline OD measurement	https://ibisbahub.eu/sops/143/	Example Laboratory	2025-02-18		Indpensim_Batch_1_Sample_12		Samples prepared by John Smith Jr	2025-02-18	2025-02-18	OD measurement		https://ibisbahub.eu/sops/143/
Indpensim_Batch_1_Assay_33	Assay 33	Offline OD measurement	https://ibisbahub.eu/sops/143/	Example Laboratory	2025-02-18		Indpensim_Batch_1_Sample_13		Samples prepared by John Smith Jr	2025-02-18	2025-02-18	OD measurement		https://ibisbahub.eu/sops/143/
Indpensim_Batch_1_Assay_34	Assay 34	Offline OD measurement	https://ibisbahub.eu/sops/143/	Example Laboratory	2025-02-18		Indpensim_Batch_1_Sample_14		Samples prepared by John Smith Jr	2025-02-18	2025-02-18	OD measurement		https://ibisbahub.eu/sops/143/
Indpensim_Batch_1_Assay_35	Assay 35	Offline OD measurement	https://ibisbahub.eu/sops/143/	Example Laboratory	2025-02-18		Indpensim_Batch_1_Sample_15		Samples prepared by John Smith Jr	2025-02-18	2025-02-18	OD measurement		https://ibisbahub.eu/sops/143/
Indpensim_Batch_1_Assay_36	Assay 36	Offline OD measurement	https://ibisbahub.eu/sops/143/	Example Laboratory	2025-02-18		Indpensim_Batch_1_Sample_16		Samples prepared by John Smith Jr	2025-02-18	2025-02-18	OD measurement		https://ibisbahub.eu/sops/143/
Indpensim_Batch_1_Assay_37	Assay 37	Offline OD measurement	https://ibisbahub.eu/sops/143/	Example Laboratory	2025-02-18		Indpensim_Batch_1_Sample_17		Samples prepared by John Smith Jr	2025-02-18	2025-02-18	OD measurement		https://ibisbahub.eu/sops/143/
Indpensim_Batch_1_Assay_38	Assay 38	Offline OD measurement	https://ibisbahub.eu/sops/143/	Example Laboratory	2025-02-18		Indpensim_Batch_1_Sample_18		Samples prepared by John Smith Jr	2025-02-18	2025-02-18	OD measurement		https://ibisbahub.eu/sops/143/
